# Supplementary material for: Attitude of youth towards self-employment: Evidence from university students in Yemen
Source: PLoS One. 2021 Sep 13;16(9):e0257358. doi: 10.1371/journal.pone.0257358 (PMC8437303; doi:10.1371/journal.pone.0257358)
Supplement: S1 Dataset — (XLSX) [file pone.0257358.s002.xlsx]

## Sheet: Sheet1
SEI1	SEI2	SEI3	SEI4	ATEM1	ATEM2	ATEM3	ATEM4	ATPS1	ATPS2	ATPS3	ATQL1	ATQL2	ATQL3	ATQL4	ATDI1	ATDI2	ATDI3	ATDI4	SNSV1	SNSV2	SNSV3	SNSV4	SNSV5	PBC1	PBC2	PBC3	PBC4	PBC5	PBC6	PBC7	PBLC1	PBLC2	PBLC3	PBLC4	PBLC5	PBLK1	PBLK2	PBLK3	PBLK4	PBLK5	PBHR1	PBHR2	PBHR3	PBHR4	PBSC1	PBSC2	PBSC3	PBLS1	PBLS2
5	4	5	4	4	4	4	4	5	5	4	4	4	4	4	3	3	3	3	5	4	5	5	5	3	4	3	4	3	4	3	5	5	5	5	5	4	4	4	4	3	4	4	4	4	3	3	3	4	4
4	5	4	5	4	4	4	3	4	4	4	4	4	4	4	4	4	4	3	4	5	4	5	4	3	3	4	4	3	4	5	4	4	4	4	4	3	2	3	3	2	4	4	4	4	3	2	2	5	5
2	1	2	1	3	3	3	4	3	3	3	3	3	3	3	2	2	2	2	4	4	5	4	4	4	4	4	3	3	2	4	3	3	3	3	3	2	2	3	3	3	3	3	3	3	2	3	3	3	3
3	4	3	5	4	4	4	3	4	4	4	4	2	4	4	3	3	3	4	4	5	4	4	4	4	4	3	4	2	3	3	4	4	4	4	4	3	3	3	3	3	4	4	4	4	1	1	1	4	4
4	5	5	5	5	4	4	5	5	4	4	4	4	5	5	3	4	5	4	4	5	4	5	5	3	3	3	3	3	3	3	4	4	4	3	5	3	3	1	4	3	5	5	5	5	5	5	5	4	5
4	4	3	4	2	2	3	4	4	4	4	4	4	4	4	3	3	3	3	5	4	4	5	4	2	3	2	3	2	3	5	4	2	4	4	4	2	3	2	2	2	4	4	4	5	4	4	4	4	3
5	4	5	5	5	5	5	5	5	5	4	4	4	5	4	5	4	5	5	5	5	4	5	4	4	5	5	5	4	4	5	4	4	3	4	4	2	2	3	3	3	5	5	5	5	1	1	1	4	4
4	4	5	4	4	4	4	4	5	5	4	4	4	4	4	4	5	4	4	4	5	4	4	5	4	3	2	3	3	2	4	4	4	4	4	4	4	5	5	5	5	4	4	5	4	4	4	4	4	4
5	5	5	5	5	4	4	5	4	5	4	5	5	5	4	5	5	4	5	4	5	4	5	4	5	5	4	5	4	4	5	4	4	4	4	4	1	1	4	1	1	4	4	4	5	2	2	3	5	5
4	4	3	4	4	4	4	4	4	4	2	4	4	4	4	3	3	3	4	4	4	5	5	5	4	3	4	2	2	3	2	4	4	4	4	4	5	5	5	5	5	5	5	5	5	4	4	3	4	4
4	4	3	5	4	4	4	4	2	2	3	4	4	4	4	2	3	3	4	4	4	4	4	5	2	3	2	2	2	3	2	1	5	5	5	5	4	4	3	4	4	4	4	4	4	3	2	3	5	5
3	3	2	3	2	2	2	3	2	2	2	3	3	3	3	2	2	2	3	1	1	1	1	1	2	3	2	2	2	3	2	1	1	1	1	1	3	3	3	3	3	2	3	2	2	4	4	4	3	3
5	3	4	4	4	5	5	5	4	5	5	4	4	4	4	5	4	4	5	5	5	5	5	4	4	3	4	4	5	2	5	4	4	4	4	4	4	4	4	4	4	5	1	5	5	1	1	1	5	5
3	4	4	5	5	4	4	5	5	5	5	4	4	4	5	3	5	3	5	4	4	5	4	5	4	4	4	5	3	3	4	5	5	5	5	1	5	5	5	5	5	2	2	2	2	4	4	4	4	4
5	4	5	4	5	5	5	5	5	4	4	4	4	4	4	4	3	4	4	5	5	4	5	4	3	3	3	3	3	3	1	5	2	5	5	5	2	4	4	2	4	5	4	4	5	5	5	5	4	3
5	5	5	5	4	4	4	4	4	4	2	5	4	4	4	4	4	4	5	5	3	2	2	2	4	4	5	4	4	3	5	4	4	4	4	4	5	5	5	5	5	5	4	5	5	4	4	4	5	4
5	4	3	4	4	5	4	4	4	4	4	5	5	3	5	5	4	4	5	4	5	4	4	4	4	3	4	3	5	4	4	4	4	4	4	4	3	4	4	4	3	3	3	3	3	5	5	5	4	4
3	3	3	3	2	2	2	3	3	3	3	3	4	4	4	1	1	1	1	1	2	1	3	3	2	3	3	2	3	2	3	3	3	3	3	3	4	4	4	4	4	3	3	3	3	1	2	2	2	2
4	3	4	5	4	4	4	5	5	5	5	5	5	5	5	5	5	5	5	5	4	4	5	4	5	5	4	5	4	4	2	5	5	5	5	5	5	5	5	5	5	5	5	5	5	3	3	3	4	4
4	4	4	5	4	4	4	4	3	4	5	4	4	4	5	5	4	4	5	5	5	5	5	4	4	4	4	5	4	4	3	4	4	4	4	4	4	4	4	4	4	4	4	4	5	4	4	4	5	5
5	5	5	5	5	4	4	5	4	4	4	4	5	4	4	4	4	4	5	5	5	5	5	5	4	5	5	4	4	4	4	4	4	4	4	4	2	1	3	1	2	5	5	4	5	2	2	2	4	3
4	5	4	4	5	5	5	5	4	4	4	4	4	4	5	4	4	4	5	5	4	5	5	5	4	3	4	5	4	5	4	1	2	2	3	4	4	4	4	4	4	4	4	4	4	3	4	4	2	2
4	3	4	5	4	4	4	5	3	4	4	4	4	4	4	4	4	4	4	5	5	5	5	4	4	5	4	4	4	4	4	4	4	4	4	4	4	3	1	3	4	2	3	2	2	4	4	4	4	4
5	4	5	4	4	4	4	4	4	4	3	5	5	4	5	4	4	3	4	4	5	5	4	5	2	3	4	3	4	2	5	2	2	2	2	2	5	5	5	5	5	4	4	4	4	4	4	4	5	1
5	5	4	5	4	4	4	5	5	5	4	4	4	5	5	4	4	4	5	5	4	4	5	4	4	4	5	5	5	4	4	4	4	4	4	4	3	4	4	4	4	4	4	4	4	4	4	4	4	4
4	4	5	4	4	5	4	5	5	5	5	4	4	4	4	4	4	4	4	4	5	4	5	4	3	4	4	4	3	3	3	4	4	4	4	4	5	5	5	5	5	4	4	4	4	4	3	4	4	4
5	5	5	5	4	4	4	4	5	5	4	5	5	5	5	4	5	5	5	5	5	4	5	4	4	5	5	5	4	4	4	4	4	4	4	4	2	3	3	4	4	4	4	4	4	1	1	1	5	5
4	4	3	5	4	4	5	4	4	4	4	5	5	5	4	4	4	3	4	4	4	4	4	5	3	4	4	3	4	5	2	4	4	4	4	4	4	3	3	2	4	4	4	4	4	4	4	4	4	4
2	2	2	3	1	1	1	1	3	3	2	3	3	3	3	2	2	2	2	3	4	2	1	3	1	2	3	2	3	3	2	3	3	3	3	3	4	4	4	4	4	2	2	3	2	5	5	5	1	2
4	4	5	4	4	4	4	5	4	4	4	5	5	5	5	5	5	5	5	4	4	5	4	4	4	4	3	5	4	5	4	3	3	3	3	3	3	3	4	4	4	2	3	4	4	4	4	4	2	2
5	5	4	4	5	4	4	5	5	5	4	4	4	4	4	4	4	4	4	5	5	4	5	4	4	4	5	4	4	4	4	4	4	4	4	4	3	2	2	2	2	4	4	4	4	3	1	1	4	4
4	4	4	3	4	4	3	4	4	4	4	5	5	4	5	4	4	4	4	4	5	4	4	5	4	5	5	4	4	4	4	4	4	4	4	4	4	4	4	4	4	4	4	4	4	4	4	4	4	4
4	4	5	4	4	4	4	5	4	4	4	5	5	4	4	4	4	4	4	4	5	4	5	4	4	4	4	3	5	4	4	4	4	3	4	4	4	3	3	4	4	5	5	5	5	4	3	4	4	2
5	5	5	5	5	5	4	5	4	4	4	5	4	4	4	4	5	5	4	5	4	5	4	5	2	1	1	2	2	1	1	4	4	4	4	4	1	3	3	2	4	4	4	4	4	4	4	4	4	4
4	4	5	4	4	4	4	5	4	4	4	5	5	4	4	4	4	4	4	4	4	4	5	5	4	4	5	5	4	4	4	4	4	4	5	5	4	4	4	4	4	4	4	4	4	4	3	4	5	5
5	5	5	5	4	5	4	4	4	5	4	4	4	4	4	4	4	4	4	5	4	5	4	4	3	3	3	2	3	3	3	5	5	5	5	5	5	5	5	5	5	5	5	5	5	4	4	4	5	5
5	5	5	5	5	5	4	5	4	4	4	5	5	5	4	5	5	5	5	5	4	4	5	4	4	3	4	5	2	5	5	4	5	4	4	4	4	4	4	4	5	5	4	5	4	5	5	5	4	4
4	5	4	4	4	4	4	5	4	4	4	4	4	4	4	4	4	4	4	4	4	4	4	5	4	3	4	4	4	4	5	4	4	4	4	4	2	3	3	1	4	4	5	4	5	1	1	1	4	4
5	5	5	5	4	4	4	5	5	5	4	5	5	5	5	4	5	5	4	5	4	4	5	5	5	4	4	5	5	4	4	5	5	5	5	5	4	4	4	4	4	4	4	4	5	4	4	4	5	5
4	5	4	4	4	4	4	5	4	4	4	5	5	4	4	4	5	5	4	5	5	4	4	5	3	4	4	5	4	4	5	4	5	4	4	4	3	3	3	3	3	4	4	4	4	4	4	4	5	5
5	5	5	5	5	4	4	5	4	4	4	5	5	5	5	5	5	5	5	4	5	4	5	5	4	5	5	4	4	4	4	5	5	4	5	4	3	4	3	4	4	5	5	4	5	4	3	2	5	5
4	4	5	4	4	4	5	5	4	5	4	4	4	4	4	4	4	4	4	4	5	4	4	4	5	5	4	5	4	4	4	5	5	5	5	5	2	3	3	2	4	4	4	4	4	4	2	4	4	4
4	4	3	5	4	4	4	4	5	4	4	4	4	4	4	4	5	5	5	4	5	4	5	4	4	5	5	4	5	4	4	4	4	4	4	4	4	4	4	4	4	4	4	4	4	4	4	3	4	4
4	4	4	5	4	5	4	5	5	5	4	4	4	4	4	4	4	4	5	4	4	5	4	5	4	5	5	4	4	4	5	4	4	4	4	4	4	3	1	3	4	4	4	4	4	5	5	5	4	4
5	4	5	4	4	5	4	4	1	3	3	4	4	4	4	4	4	4	5	5	4	4	5	4	5	4	5	4	5	4	4	5	5	2	5	5	4	4	4	4	4	4	4	5	5	4	3	4	4	4
5	4	4	5	4	5	4	5	4	4	4	4	4	4	4	4	4	4	4	4	4	5	4	5	3	4	3	3	4	3	3	4	4	4	4	4	3	3	3	4	4	5	5	4	5	4	4	4	2	2
4	5	4	4	5	5	4	5	2	4	3	5	5	5	4	4	4	4	4	5	5	5	5	5	4	5	4	4	4	5	4	4	4	4	4	4	4	4	4	4	4	4	4	4	5	5	5	5	5	4
3	3	3	4	4	4	4	3	2	1	1	3	3	3	3	3	3	3	3	3	5	5	5	5	2	1	1	3	1	2	3	4	4	4	4	4	4	4	4	4	4	3	3	3	3	4	4	4	3	3
5	5	4	4	4	4	4	4	4	4	4	4	4	4	4	4	4	4	4	5	4	4	5	4	3	3	3	1	3	3	3	5	1	5	5	5	4	4	4	4	4	5	5	5	5	4	3	3	4	5
4	5	4	5	5	5	5	5	4	4	4	5	5	5	5	5	5	5	5	5	5	5	5	5	5	4	5	5	5	4	3	4	4	4	4	4	2	3	3	5	4	5	5	5	5	2	3	3	5	5
4	5	4	5	4	4	4	4	4	3	4	5	5	5	5	4	4	4	4	4	3	3	2	2	3	4	4	3	4	4	5	4	4	4	4	4	4	3	4	4	4	2	3	2	2	2	2	3	4	4
4	4	5	5	3	3	3	4	4	3	4	3	4	4	4	4	4	4	4	5	4	5	4	5	4	5	5	4	5	4	4	2	2	2	2	2	4	4	4	4	4	4	4	4	4	4	4	4	4	4
5	4	5	4	5	4	4	5	4	4	4	4	4	4	4	4	3	3	4	4	5	4	4	5	5	4	4	3	4	3	3	4	4	4	4	4	4	4	4	4	4	4	4	4	4	4	3	5	5	4
4	4	4	5	4	4	4	4	4	4	4	4	4	4	4	4	4	4	4	5	4	4	5	4	3	1	3	3	3	3	3	5	5	5	5	5	3	3	3	4	4	4	4	4	4	4	4	4	5	5
4	5	5	4	4	5	4	4	2	2	2	3	3	3	3	4	4	4	4	5	4	5	4	4	5	4	5	5	4	4	5	4	4	4	4	4	4	4	4	4	4	4	4	4	4	4	3	4	2	2
5	4	5	4	4	4	4	4	5	5	4	4	4	4	4	4	4	4	4	4	4	5	4	5	4	5	5	4	5	4	4	5	5	5	5	5	4	4	4	4	4	4	4	4	4	4	4	4	4	4
4	4	4	5	4	4	4	4	4	4	5	4	4	4	4	4	4	4	4	5	5	4	5	4	5	4	5	4	4	4	4	4	4	4	4	4	4	3	1	3	3	4	4	4	4	3	1	3	4	4
5	4	5	4	4	4	4	5	5	5	4	4	4	4	5	3	3	3	4	5	5	4	5	4	5	4	4	5	5	3	2	5	5	5	5	5	4	4	4	4	4	4	4	4	4	4	4	4	3	2
5	5	5	5	5	5	4	4	5	5	4	4	5	5	5	5	5	5	5	5	5	4	4	5	4	5	4	5	4	4	5	4	4	4	4	4	2	2	4	5	5	4	4	4	4	2	3	4	4	4
4	4	5	4	4	4	4	4	5	4	4	4	4	5	4	4	4	4	4	4	4	5	4	5	2	3	2	3	2	5	4	2	2	2	2	2	4	4	4	4	4	4	4	4	4	4	4	4	4	4
4	5	4	4	5	4	4	3	1	4	3	4	4	5	5	4	4	4	4	4	5	4	4	4	5	4	4	5	4	4	4	4	4	4	4	4	4	3	3	4	4	4	4	4	5	4	4	4	4	3
4	4	5	4	4	4	4	5	4	4	4	4	4	4	4	4	4	4	4	4	4	5	4	5	3	2	3	1	1	4	1	4	4	4	4	4	4	3	3	4	4	3	3	3	3	4	4	4	4	5
5	5	4	5	4	5	4	5	5	4	4	4	4	4	5	4	4	4	4	5	5	4	5	4	4	3	4	4	5	4	4	5	5	1	5	5	3	4	3	4	4	4	4	4	4	3	2	3	5	4
4	4	5	4	4	4	3	3	4	4	4	4	4	4	4	4	4	3	4	4	5	4	5	4	5	4	5	4	4	4	5	4	4	4	4	4	4	3	4	4	4	4	4	4	4	4	4	4	4	4
5	4	4	5	4	4	4	4	4	4	5	4	4	4	4	4	4	4	4	5	4	5	4	5	5	4	5	4	5	4	4	4	4	4	4	4	4	3	4	4	4	4	4	4	5	4	4	4	4	4
5	5	5	4	4	4	5	4	4	4	4	4	4	4	4	4	4	4	4	5	4	5	4	4	4	4	4	3	4	4	4	5	5	5	5	5	4	4	4	4	4	4	4	4	4	4	4	4	1	2
4	4	3	5	4	4	3	4	4	4	4	3	4	4	5	4	4	4	4	4	3	3	5	3	3	3	3	2	4	5	4	4	4	4	4	4	4	4	4	4	4	4	4	4	4	5	5	5	4	4
3	4	4	4	4	4	4	4	4	4	4	4	4	4	4	4	4	4	4	4	5	4	4	4	5	5	4	4	5	4	4	4	4	4	4	4	1	3	3	4	4	3	3	3	3	4	4	4	5	5
4	5	5	4	5	4	4	5	4	4	4	4	4	4	4	4	4	4	4	5	4	5	3	3	5	5	4	4	4	4	5	4	4	2	4	4	4	4	4	4	4	4	4	4	5	4	4	4	4	4
4	4	5	5	4	4	4	3	4	4	4	4	4	4	4	5	5	5	5	5	4	4	5	4	4	4	5	5	4	4	4	4	4	4	4	4	3	3	4	4	4	4	4	4	4	4	4	4	5	4
4	5	5	4	4	5	5	5	5	5	5	4	4	4	4	4	4	4	4	4	4	3	5	3	3	4	4	5	4	4	4	4	4	5	4	4	4	4	4	4	4	4	4	4	5	1	1	1	4	4
5	5	5	5	5	5	5	5	5	5	5	4	4	4	5	4	4	4	4	5	5	4	5	4	5	4	4	5	4	4	4	5	5	5	5	5	2	3	3	4	4	4	4	4	5	2	2	2	5	5
4	4	5	4	4	5	4	3	4	4	4	4	4	4	4	4	4	4	4	4	5	4	5	4	5	4	5	4	4	4	5	4	4	4	4	4	3	3	4	4	4	4	4	4	4	4	4	4	4	5
4	4	5	3	4	4	2	5	4	4	5	4	4	4	5	4	4	4	4	4	4	3	3	4	3	4	5	4	4	4	4	4	4	4	4	4	4	4	4	4	4	4	4	4	4	5	5	5	4	4
5	5	5	5	2	4	3	3	5	5	4	5	5	5	5	4	4	4	4	5	5	4	4	5	5	4	4	5	4	4	5	4	4	2	4	5	1	1	1	5	1	4	4	4	4	4	2	4	5	4
4	4	5	4	4	4	4	5	4	4	5	4	4	4	4	4	4	4	4	4	4	5	3	4	4	3	3	3	3	3	3	4	4	4	4	4	4	2	4	4	4	4	4	4	4	4	3	4	4	4
2	1	2	2	2	4	3	3	2	2	2	2	2	2	2	3	3	3	3	4	3	2	2	2	4	5	4	4	3	3	4	3	3	3	3	3	4	4	4	4	4	2	2	2	2	4	4	4	2	2
5	4	4	4	4	4	4	4	4	4	5	4	4	4	4	4	4	3	4	5	4	5	4	4	5	4	4	4	5	3	3	4	4	4	4	4	3	3	1	3	2	4	4	4	4	3	2	3	4	4
4	5	4	4	4	5	4	1	4	4	5	4	4	4	4	4	4	4	4	5	5	4	5	4	4	3	3	3	3	3	4	4	4	4	4	5	4	4	4	4	4	4	4	4	5	4	4	4	5	4
4	4	5	5	4	4	5	5	4	4	5	4	4	4	4	4	4	4	4	4	4	5	4	4	5	4	5	4	4	4	5	4	4	3	4	5	3	4	4	4	4	4	4	4	5	4	4	4	5	5
4	5	5	4	3	3	3	4	1	5	4	2	3	2	2	3	4	3	4	2	2	2	2	3	3	1	2	1	2	3	2	3	3	3	4	5	5	5	5	5	5	4	4	4	4	4	3	5	4	5
4	3	4	4	4	4	4	4	2	2	2	4	4	4	4	4	4	4	4	4	3	3	3	2	4	3	3	3	3	3	3	4	4	4	4	4	4	3	1	3	3	3	3	3	3	4	4	4	4	4
4	5	4	4	4	4	4	3	4	4	4	4	4	4	4	4	4	4	4	5	5	4	5	4	4	3	3	3	3	3	1	5	2	5	5	5	4	4	4	4	4	4	4	4	4	4	2	4	4	3
4	4	5	4	4	4	3	4	4	4	4	4	4	4	4	4	4	4	4	4	5	4	5	4	5	4	4	4	5	3	4	4	4	4	4	4	5	5	5	5	5	5	5	5	5	4	4	4	5	4
5	5	4	4	5	4	4	5	5	5	5	4	4	4	4	4	4	4	4	5	4	5	4	5	5	4	4	3	3	3	5	4	4	4	4	4	1	2	2	1	2	4	4	4	4	4	4	4	4	4
4	4	5	4	3	3	3	4	4	5	4	4	4	4	4	4	4	4	4	5	5	4	5	4	4	4	3	3	3	3	3	4	4	4	4	4	4	4	4	4	4	4	4	4	4	5	5	5	4	4
5	4	4	5	5	4	5	5	4	4	4	4	4	4	4	4	4	4	4	5	4	5	4	5	3	1	1	2	1	3	1	2	2	2	2	2	4	3	3	4	4	4	4	4	4	4	4	4	5	5
4	5	4	4	4	4	5	5	4	4	4	4	4	4	4	4	4	4	4	4	5	4	4	4	4	3	3	3	3	5	3	4	4	4	4	4	4	4	4	4	4	5	5	5	5	4	3	4	4	4
5	5	3	4	1	2	3	3	4	4	4	4	4	4	4	4	4	4	4	5	5	4	5	4	5	4	4	4	3	3	4	5	5	5	5	5	2	3	4	4	4	5	5	5	4	4	4	4	4	4
4	4	3	5	4	4	4	4	3	4	5	5	5	5	5	4	4	4	4	4	4	5	4	4	3	3	3	3	3	3	4	5	5	5	5	5	2	2	2	2	2	4	4	4	4	4	3	5	2	1
4	4	5	4	5	5	4	5	1	4	5	4	4	4	4	4	4	4	4	4	4	5	4	5	4	5	5	4	4	4	5	5	2	3	5	5	4	4	4	4	4	4	4	4	4	5	5	5	4	4
4	5	4	5	5	5	5	5	5	5	5	4	4	4	4	4	4	4	5	5	5	5	5	5	5	5	5	5	5	4	5	4	4	4	4	4	2	3	4	4	1	4	4	4	4	4	2	4	5	4
4	4	5	4	4	4	4	4	4	4	4	4	4	4	4	4	4	4	4	4	4	5	4	4	5	5	4	4	5	4	4	4	4	4	4	4	4	4	4	4	4	4	4	4	5	5	5	5	4	4
5	4	4	5	3	3	3	4	4	4	4	3	3	3	3	4	4	4	4	5	4	4	5	5	5	4	5	5	4	4	5	4	4	4	5	4	4	4	4	4	4	4	4	4	4	4	4	4	4	5
4	4	4	5	4	4	4	3	4	4	4	4	4	4	4	4	4	1	5	4	5	4	4	4	5	4	4	5	4	4	5	5	5	2	5	5	3	4	4	4	4	4	4	4	5	4	4	4	5	4
5	5	5	5	4	4	4	4	4	4	4	4	4	4	4	4	4	4	5	5	4	5	4	5	5	4	5	4	5	4	4	4	4	4	4	4	4	4	4	4	5	4	4	4	4	5	5	5	4	4
4	4	5	5	4	4	5	5	5	5	4	4	4	4	4	4	4	5	4	4	5	4	4	4	5	4	4	5	4	3	5	4	4	4	4	4	5	5	5	5	5	4	4	4	5	4	3	4	5	5
5	4	5	4	4	4	5	5	4	5	4	4	4	4	4	4	4	4	5	5	4	4	4	5	5	4	4	5	4	4	4	4	4	3	4	5	4	3	4	4	4	4	4	4	4	4	2	4	4	4
4	5	4	5	4	5	4	4	4	4	4	4	4	4	4	5	5	5	5	4	4	3	3	4	4	5	4	5	5	4	4	5	5	3	5	5	5	5	5	5	5	4	4	4	4	4	4	4	5	4
4	4	4	5	4	4	4	4	5	5	4	4	4	4	4	4	4	4	5	4	5	4	4	5	5	4	5	4	4	4	5	4	4	4	4	4	3	3	3	4	4	4	4	4	4	5	5	5	4	5
5	5	4	4	4	4	4	5	4	5	4	4	4	4	4	4	4	4	4	4	5	4	5	4	5	4	5	4	5	4	4	5	5	2	5	5	5	5	5	5	5	4	4	4	5	4	3	5	5	5
5	5	5	5	5	5	4	5	5	5	4	4	4	4	4	4	4	4	5	5	5	4	5	5	4	5	5	4	5	4	5	4	4	2	4	5	4	4	4	4	4	4	4	4	4	4	4	4	2	2
4	5	4	4	4	4	4	4	4	4	4	4	4	4	4	4	4	4	4	4	5	4	3	4	5	4	5	5	4	4	4	4	4	4	4	4	5	5	5	5	5	4	4	4	4	4	4	4	4	4
4	4	4	5	4	4	4	5	4	4	4	4	4	4	4	4	4	3	4	4	5	4	4	5	5	4	4	4	4	4	5	4	4	3	4	5	4	4	4	4	4	4	4	4	5	4	3	5	4	4
3	4	5	4	4	4	5	4	4	4	4	4	4	4	4	3	4	4	4	4	5	4	4	5	4	3	4	5	4	4	4	1	1	1	1	1	4	4	4	4	5	3	3	3	3	1	1	1	3	3
4	5	4	4	4	4	4	4	4	4	4	4	4	4	4	4	4	4	4	5	4	5	4	5	5	4	4	4	5	3	4	4	4	4	4	4	4	4	4	4	4	5	5	5	5	4	4	4	4	4
4	4	5	4	5	4	4	5	4	4	4	4	4	4	4	4	4	4	4	4	4	5	5	4	4	5	4	5	4	4	5	4	4	4	4	4	3	4	4	4	4	5	4	4	5	4	4	4	5	4
4	5	4	5	4	4	5	5	4	4	4	4	4	4	4	4	4	4	4	5	4	5	4	5	4	4	3	4	4	5	4	4	4	4	4	4	4	3	4	4	4	5	4	5	4	3	2	3	4	4
1	2	1	2	1	4	4	4	2	3	3	1	1	1	1	2	2	2	2	3	3	2	2	3	5	4	5	4	5	3	4	2	2	2	2	2	5	5	5	5	5	2	2	2	2	3	3	3	3	3
4	3	5	5	2	3	3	4	2	1	1	2	1	2	3	1	2	2	2	2	2	3	3	3	4	5	4	4	4	4	4	4	4	4	4	4	4	4	4	4	4	4	4	4	4	2	3	4	3	3
4	4	5	4	4	4	4	3	1	4	4	4	4	4	4	4	4	4	5	4	5	4	5	5	5	4	5	4	4	5	4	5	5	1	5	5	2	4	2	3	3	4	4	4	4	4	4	4	5	5
4	4	4	5	4	4	4	4	3	4	4	4	4	4	4	4	4	4	5	4	5	4	4	5	4	5	4	5	4	4	4	4	4	4	4	4	4	4	4	4	4	4	4	4	4	3	4	4	3	4
5	4	4	5	4	4	4	4	1	5	4	4	4	4	4	4	4	4	5	5	4	5	4	5	3	4	5	4	4	4	5	4	4	4	4	4	4	4	4	4	4	3	3	3	3	3	2	4	4	4
5	5	4	5	5	4	5	5	4	4	4	4	4	4	4	4	4	4	4	5	5	4	4	4	5	4	5	4	5	4	5	2	2	2	2	2	3	4	2	3	4	1	4	4	4	1	1	1	4	4
4	4	5	4	4	4	4	4	4	4	4	4	4	4	4	4	4	4	4	4	4	5	4	4	5	4	4	5	5	4	4	4	4	4	4	4	4	4	4	4	4	4	4	4	4	5	5	5	4	4
4	4	3	5	2	1	3	2	4	3	3	5	5	5	5	4	4	4	4	5	4	4	5	5	5	4	5	4	4	4	4	4	4	4	4	4	4	4	4	4	4	4	4	4	4	4	3	4	5	5
4	4	5	4	4	4	4	4	4	4	4	4	4	4	4	4	4	4	4	5	4	5	4	4	4	4	3	4	5	5	4	4	4	4	4	4	5	5	5	5	5	5	5	5	5	5	5	5	4	5
2	1	2	2	2	4	4	5	3	3	3	2	3	2	2	2	1	5	3	3	2	3	2	1	5	4	5	4	4	4	4	4	4	4	4	4	5	5	5	5	5	2	2	1	1	3	4	4	2	3
5	4	4	5	4	4	5	4	5	5	4	4	4	4	4	4	4	4	4	4	3	3	3	2	5	4	4	5	4	4	5	4	4	3	4	5	4	4	4	4	4	4	4	4	4	4	4	4	4	4
4	4	5	3	4	4	4	4	5	4	3	3	4	4	4	4	4	1	4	2	3	3	3	2	4	3	4	4	4	5	4	4	4	4	4	4	4	4	4	4	4	4	4	4	1	1	1	1	4	4
4	4	3	4	4	4	5	4	4	5	4	4	4	4	4	4	4	4	4	4	3	5	3	2	4	4	3	3	4	3	3	4	4	4	4	4	2	2	2	1	2	4	2	4	4	2	4	4	4	4
4	3	4	5	4	4	4	2	3	4	4	4	4	4	4	3	4	3	4	3	2	3	2	3	4	5	4	4	4	4	4	4	4	4	4	4	3	4	4	4	4	4	4	4	4	4	3	5	4	4
4	4	3	4	4	4	5	4	4	4	4	4	4	4	4	4	4	4	4	4	5	4	5	4	3	3	2	3	4	3	4	4	4	4	4	4	4	4	4	4	4	4	4	4	4	4	4	3	5	5
3	4	5	4	4	4	4	4	3	3	3	4	4	4	4	3	4	4	4	4	5	4	4	5	3	4	5	4	5	5	4	1	2	1	2	3	5	5	5	5	5	4	4	4	4	4	4	3	5	5
5	5	4	5	5	5	5	5	4	4	5	4	4	4	4	4	4	4	5	5	5	4	4	5	5	4	4	5	4	4	5	5	1	1	5	5	4	4	4	4	4	5	5	5	5	3	3	3	4	5
3	3	3	4	4	4	4	5	3	5	4	3	3	4	4	3	3	3	4	2	4	1	3	3	5	4	4	3	3	4	4	4	4	3	4	5	4	4	4	4	4	3	3	3	4	4	4	4	3	3
4	5	5	4	4	4	5	4	4	4	4	4	4	4	4	4	4	4	4	3	3	2	2	1	4	3	3	4	2	2	1	4	4	4	4	3	5	5	5	5	5	4	4	5	5	4	4	4	4	4
1	2	1	2	3	3	4	4	3	3	3	1	1	1	1	3	3	3	3	3	5	4	3	3	4	4	3	3	4	3	3	2	2	1	3	3	4	4	2	3	4	2	2	2	2	3	3	3	1	1
4	5	4	4	4	4	4	1	4	5	4	4	4	4	4	4	4	4	4	5	4	5	5	4	5	4	4	3	3	4	4	4	4	4	4	4	4	4	4	4	4	4	4	4	5	5	5	5	4	4
4	4	5	4	5	4	4	4	5	4	4	4	4	4	4	4	4	4	4	4	3	3	2	3	1	3	1	1	2	4	1	4	4	4	4	4	4	4	4	4	4	4	4	4	4	4	4	4	4	3
2	4	3	3	4	4	4	4	3	3	3	4	4	4	4	2	3	3	3	1	1	4	5	5	4	4	3	5	4	4	4	4	4	4	4	4	3	4	4	4	4	4	4	4	4	4	4	4	4	4
5	5	4	4	5	5	5	5	4	4	5	4	4	5	5	4	4	4	5	5	4	4	4	5	5	5	4	4	5	5	5	4	4	3	4	5	4	4	4	4	4	2	4	5	4	3	4	4	2	2
4	3	4	5	4	4	4	4	5	4	4	4	4	4	4	4	3	4	4	4	3	3	3	2	4	5	4	5	4	4	4	4	4	3	4	5	4	4	4	4	4	4	4	4	4	4	3	5	4	4
4	5	4	4	4	4	4	2	4	4	4	4	3	4	4	4	4	4	4	5	4	4	4	5	3	3	2	1	4	5	4	4	4	4	4	4	4	4	4	4	4	4	4	4	4	4	4	4	4	5
2	1	2	2	2	3	3	4	3	1	3	2	2	2	2	3	3	3	3	2	3	3	3	3	4	5	4	5	4	4	4	4	4	4	4	3	5	5	5	5	5	1	1	1	1	5	5	5	4	4
4	4	3	4	4	4	5	4	5	4	4	4	4	4	4	4	4	4	4	3	1	3	1	1	1	2	3	3	3	3	3	4	4	4	4	4	4	4	4	4	4	3	3	3	4	4	4	4	4	4
3	3	3	4	4	5	4	4	3	3	3	4	4	4	4	3	3	3	4	2	2	2	2	2	3	3	3	4	5	3	2	4	4	3	4	4	3	3	3	3	3	4	4	4	4	4	4	4	4	4
5	4	5	5	4	4	4	4	5	4	4	4	4	4	4	4	4	4	4	3	4	3	3	3	2	3	2	1	1	5	1	4	4	4	4	4	2	4	4	4	4	4	4	4	4	3	2	3	5	2
3	3	3	4	4	5	4	4	3	3	3	3	3	3	3	3	3	3	4	1	1	3	1	4	3	1	3	3	4	3	3	4	4	4	4	5	3	4	4	4	4	3	3	3	3	3	4	4	4	4
5	5	5	5	5	4	5	5	4	4	4	4	4	4	5	4	4	4	4	5	4	5	4	4	5	5	4	4	5	4	5	4	4	3	4	5	1	1	2	3	4	4	4	4	4	1	4	4	4	4
4	5	4	5	5	4	4	5	4	4	4	5	5	5	5	5	5	4	4	5	4	4	5	4	5	5	4	5	4	5	5	4	4	4	4	4	4	4	4	4	4	5	5	4	4	5	4	4	4	4
4	3	4	4	4	4	4	4	4	4	4	4	4	4	4	4	3	4	4	4	3	3	3	2	5	4	4	5	4	4	4	4	4	4	4	4	4	4	4	4	4	4	4	4	4	3	2	3	5	5
4	5	5	4	4	4	4	4	2	4	4	4	4	4	4	4	4	4	4	5	4	5	4	4	4	3	3	3	3	3	3	5	1	5	5	5	4	4	4	4	4	5	4	5	4	3	4	4	5	5
4	4	3	4	4	4	4	5	5	4	4	4	4	4	4	4	4	4	4	3	5	4	3	2	1	3	3	1	4	5	2	4	4	4	4	4	1	1	2	2	1	4	4	4	4	4	4	4	4	4
3	3	3	4	4	4	4	4	3	3	3	3	3	3	3	3	3	3	3	4	5	5	5	4	5	3	4	5	4	4	5	4	4	4	4	4	5	5	5	5	5	3	3	3	3	4	4	4	3	3
3	3	3	4	4	4	4	4	3	3	3	4	4	4	4	3	3	4	4	2	2	2	3	3	4	3	3	4	5	4	4	4	4	4	4	4	4	4	4	4	4	3	3	3	3	4	5	5	4	4
4	4	4	3	4	4	4	5	4	4	4	4	4	4	4	4	4	4	4	5	5	4	4	5	3	2	2	3	2	4	3	2	2	2	1	1	4	4	4	4	4	4	4	4	4	5	4	4	5	2
3	3	3	4	3	4	4	4	2	2	2	3	4	4	4	3	3	3	5	4	5	4	3	4	4	3	3	4	3	3	5	3	3	3	3	3	3	2	3	3	2	3	3	3	3	4	5	5	4	4
4	4	3	4	2	1	5	4	4	4	3	4	4	4	4	4	4	4	4	5	4	5	4	5	3	3	3	4	4	4	4	4	4	4	4	4	4	4	4	4	4	4	4	4	4	4	5	5	4	4
5	4	5	4	4	4	4	4	3	3	3	4	4	4	4	4	4	4	5	5	4	5	4	5	5	4	5	4	3	4	5	4	4	4	4	4	5	5	5	5	5	4	4	4	4	4	3	4	5	3
4	5	4	4	4	4	5	4	4	4	4	4	4	4	4	4	4	4	4	4	3	2	3	1	5	4	4	3	4	4	4	4	4	4	4	4	4	4	4	4	5	4	4	5	4	4	4	5	4	4
5	4	4	5	5	4	4	4	5	4	4	4	3	4	4	4	4	4	4	3	3	3	2	3	5	4	4	5	5	3	4	4	4	4	4	4	4	4	4	4	4	4	5	4	5	3	4	4	4	4
5	4	3	5	4	4	5	5	4	4	4	4	4	3	4	4	4	4	4	4	4	5	4	5	4	5	4	5	4	4	4	4	4	4	4	4	4	4	4	4	5	4	4	4	4	4	4	3	1	1
4	5	4	4	4	4	4	4	4	4	4	4	4	4	4	4	4	5	5	5	5	5	5	4	5	4	4	5	5	4	5	4	4	4	4	4	4	4	4	4	4	4	4	4	4	3	3	3	4	4
2	1	1	1	2	4	4	3	3	1	3	3	3	2	2	2	2	2	2	3	2	5	2	5	4	5	5	5	4	4	3	1	2	2	2	2	5	5	5	5	5	1	1	1	1	4	4	4	2	2
4	5	4	4	4	4	4	2	4	4	4	4	4	4	4	4	4	4	4	1	3	1	1	2	5	4	4	4	4	3	4	4	4	4	4	4	1	2	2	5	5	4	4	4	4	1	1	1	4	4
5	5	5	5	4	2	4	5	5	4	4	4	4	4	4	4	4	5	5	4	4	5	5	5	4	5	4	5	4	5	5	4	4	4	4	4	4	4	4	4	4	4	4	4	4	4	4	4	4	5
4	3	4	4	4	4	4	5	4	4	4	3	3	4	4	4	3	4	4	4	4	3	3	2	4	4	3	5	4	3	2	4	4	4	4	4	4	4	4	4	5	3	3	4	4	4	4	3	4	4
1	2	2	2	2	2	2	2	1	1	1	2	3	2	2	3	3	3	3	3	3	3	2	3	5	4	4	3	3	2	5	2	1	1	2	5	3	4	4	4	4	2	2	2	2	4	4	5	2	2
4	4	5	4	4	4	4	5	4	4	4	4	4	4	4	4	4	4	4	5	4	5	4	4	4	4	3	4	4	5	4	5	5	5	5	5	4	4	4	4	5	4	4	4	4	4	4	3	5	3
4	4	3	4	4	4	5	5	4	4	3	4	4	4	4	4	4	4	5	5	4	3	3	2	5	5	5	4	5	4	4	5	5	5	5	5	4	4	4	4	5	4	4	4	4	4	4	4	3	4
4	4	5	4	4	4	4	4	1	4	3	4	4	4	4	5	4	4	5	1	2	3	3	3	5	4	4	5	4	4	5	5	5	5	5	5	4	4	4	4	5	4	4	4	4	4	4	3	5	5
1	2	3	3	3	3	3	3	3	3	4	2	2	3	3	1	2	1	1	1	1	1	1	1	1	3	3	1	2	3	3	4	4	4	4	4	4	4	4	4	4	2	2	1	2	4	1	4	3	4
5	5	4	5	4	4	4	5	5	4	4	4	4	4	4	4	4	4	4	5	5	4	4	4	4	2	1	3	3	1	2	4	4	4	4	4	2	3	2	3	4	4	4	4	4	4	4	5	4	3
4	4	5	4	3	3	3	4	5	4	4	4	4	4	4	4	4	4	4	4	2	2	3	4	3	2	3	1	4	5	1	4	4	4	4	4	4	4	4	4	5	2	1	1	3	4	3	4	3	4
1	2	1	1	3	3	3	2	4	3	4	2	2	2	2	1	1	1	1	3	3	4	2	1	4	4	4	3	4	5	4	4	4	4	4	4	5	5	5	5	4	3	3	4	4	4	4	4	3	3
4	4	3	3	4	4	5	5	4	4	4	4	4	4	4	4	4	3	3	4	3	4	4	3	4	3	4	5	4	4	5	5	5	5	5	5	4	4	4	4	4	4	5	4	5	4	3	3	4	4
4	4	4	3	4	4	5	4	4	4	1	4	4	4	5	4	4	4	4	5	4	3	4	5	5	4	5	4	5	5	4	4	4	4	4	4	4	4	4	4	4	2	1	3	2	4	4	4	2	4
4	3	4	4	1	4	4	5	4	4	5	4	4	4	4	4	3	4	4	4	5	4	4	4	1	2	1	3	3	3	4	4	4	4	4	4	4	4	4	4	4	5	5	5	5	5	5	5	4	4
4	5	4	5	4	1	2	5	5	4	4	4	4	4	5	4	5	5	4	4	5	5	5	5	4	4	5	4	5	4	5	5	5	1	5	5	5	5	5	5	5	5	4	5	4	4	4	4	4	4
2	1	1	2	2	2	3	4	3	3	4	3	2	2	2	4	4	3	4	3	4	5	4	5	5	4	5	4	4	5	4	4	4	4	4	4	3	3	3	3	3	3	3	3	3	4	4	4	4	4
5	4	4	4	4	4	4	3	4	4	4	4	4	4	5	4	4	4	5	4	5	4	5	3	3	1	1	2	1	2	2	4	4	4	4	4	4	4	4	4	4	5	5	5	5	4	2	4	5	5
1	2	2	2	2	2	2	2	1	2	2	3	3	3	3	3	3	3	3	4	5	5	4	4	2	1	3	4	4	4	5	4	4	4	4	4	4	4	4	4	4	4	5	4	5	4	4	4	4	4
4	5	4	5	4	4	1	3	4	4	4	4	4	4	4	4	4	4	5	4	5	4	4	5	3	2	1	2	5	2	4	5	5	3	5	5	4	4	4	4	4	3	3	3	3	1	1	1	4	4
2	1	1	1	3	3	3	3	3	4	4	3	4	4	5	3	3	4	4	4	5	5	5	4	3	2	2	3	2	4	4	4	4	4	4	4	4	4	4	4	4	4	4	2	4	4	4	4	4	4
4	5	4	3	4	4	4	4	4	4	4	4	4	4	4	4	4	4	4	4	5	4	4	5	3	2	4	1	1	3	3	5	5	1	5	5	4	4	4	4	4	2	2	2	2	4	4	4	2	1
1	2	3	3	1	1	1	1	1	2	1	2	1	1	2	2	2	2	1	1	1	1	1	1	1	3	1	4	4	1	4	4	4	4	4	4	3	3	3	3	3	4	4	4	4	5	5	5	3	3
5	4	4	5	4	4	3	5	4	4	5	4	4	4	4	4	4	4	5	5	3	2	2	1	4	5	4	4	5	4	3	2	2	2	2	2	4	4	4	4	4	5	4	4	5	2	2	2	5	5
4	4	5	4	4	4	4	3	5	4	5	4	4	4	4	4	4	4	4	3	5	5	5	5	3	1	1	2	3	3	5	4	4	4	4	4	5	5	5	5	5	5	4	4	4	4	2	4	4	4
4	3	4	4	5	4	4	5	4	4	4	4	4	4	4	4	3	4	4	5	5	4	4	5	5	3	3	4	4	2	1	5	5	5	5	5	4	4	4	4	4	4	4	4	1	2	2	2	5	4
3	4	4	4	4	4	4	3	3	4	4	5	5	5	5	3	4	4	4	4	3	5	5	4	4	4	5	3	4	5	3	1	2	1	3	3	5	5	5	5	5	4	4	5	4	4	4	4	4	4
4	5	5	4	4	4	5	5	4	4	4	4	4	4	4	4	4	4	4	5	4	4	5	4	5	5	5	5	4	4	5	5	4	3	4	5	4	4	4	4	4	4	5	4	4	1	1	1	4	3
5	4	5	4	4	4	4	3	4	4	4	4	4	4	4	4	4	4	4	5	5	5	5	5	5	4	4	5	5	4	4	4	4	4	4	4	4	4	4	4	4	4	5	4	5	4	3	4	5	5
4	5	4	5	4	5	4	3	4	4	4	4	4	4	4	4	4	4	5	5	5	4	4	5	3	3	4	5	4	4	3	4	4	4	4	4	5	5	5	5	5	5	4	4	5	4	4	4	4	4
2	2	4	5	3	3	3	3	3	4	4	2	2	2	3	3	2	2	1	1	1	1	1	1	3	3	2	1	3	3	2	5	5	5	5	5	4	4	4	4	4	3	4	4	4	4	3	4	4	4
4	4	5	5	4	4	4	2	4	5	4	4	4	4	4	4	4	4	4	5	4	4	5	4	4	3	3	4	4	4	1	5	5	5	5	5	4	4	4	4	4	2	2	4	4	2	2	2	1	2
3	4	4	5	4	4	5	4	5	4	1	4	4	4	5	4	4	4	4	4	5	4	5	5	4	4	5	4	4	5	3	4	4	4	4	5	5	5	5	5	5	4	5	4	4	4	3	4	4	4
4	4	4	3	5	5	5	4	4	4	5	4	4	4	5	4	4	4	5	5	4	4	4	5	4	3	4	3	4	4	5	5	5	2	5	5	4	4	4	4	4	5	4	4	5	5	5	5	4	4
3	4	5	5	4	4	4	5	4	4	4	4	4	4	4	3	3	4	4	4	3	3	2	1	3	3	4	4	4	3	4	4	4	4	4	4	5	5	5	5	5	1	5	5	5	4	4	4	2	4
4	4	5	4	4	4	5	5	4	4	4	5	5	5	5	4	4	4	4	5	4	5	4	4	4	4	3	5	4	5	4	5	5	5	5	5	4	4	4	4	4	4	4	4	4	4	4	4	4	3
5	5	4	4	5	2	4	5	4	4	4	5	5	5	5	3	3	4	5	5	4	5	4	5	4	5	4	4	5	4	5	4	4	4	4	4	4	4	4	4	4	4	4	4	4	1	2	3	5	5
3	4	4	5	4	5	4	4	3	5	1	2	4	4	3	3	3	3	5	4	5	5	4	5	5	4	5	5	4	4	5	5	5	5	5	5	5	5	5	5	5	4	4	4	4	4	3	4	4	4
4	4	4	4	4	4	5	5	4	4	4	2	3	4	3	3	4	4	5	5	5	4	5	4	4	4	3	4	4	5	4	2	2	2	2	2	4	4	4	4	4	4	4	4	5	4	4	4	4	4
4	3	4	4	4	4	4	5	4	4	4	4	4	4	4	4	3	4	5	4	4	4	5	4	5	5	4	5	4	4	5	4	4	4	4	4	4	4	4	5	4	4	4	4	4	4	4	4	5	5
5	5	5	5	5	4	5	4	4	4	4	4	4	4	4	4	4	4	5	5	4	5	5	4	5	4	5	4	5	4	4	5	5	1	5	5	4	4	4	4	5	5	5	1	5	4	2	4	4	4
5	4	4	4	4	5	4	5	4	4	4	5	1	4	4	4	4	4	4	3	4	3	3	5	4	5	4	4	5	4	4	4	4	4	4	4	4	4	4	4	4	4	4	4	4	4	4	4	4	4
1	1	1	1	3	3	3	3	3	1	4	2	2	2	2	1	1	1	1	1	1	3	1	4	1	2	1	2	2	1	2	5	5	1	5	5	5	5	5	5	5	3	3	3	3	4	4	4	3	3
4	3	4	5	4	4	4	5	4	4	3	4	4	4	4	3	3	4	4	5	4	5	4	5	4	5	4	4	4	5	4	4	4	4	4	4	4	4	4	4	4	4	4	4	4	2	2	2	4	4
5	4	4	1	5	4	4	3	4	4	4	4	4	4	1	4	4	3	3	5	4	4	4	5	4	3	3	3	3	4	4	4	4	4	4	4	4	4	4	4	4	4	4	4	5	4	4	4	4	5
2	1	4	4	3	3	3	3	5	4	4	3	3	3	3	3	3	3	4	4	3	2	5	3	5	4	5	4	4	5	4	4	5	5	4	4	4	4	4	4	5	3	3	3	3	4	4	4	4	4
4	5	5	4	4	5	4	4	4	4	4	4	4	4	4	4	4	4	4	5	4	5	4	5	5	4	4	5	4	4	5	4	4	4	4	5	5	5	5	5	5	4	4	4	4	4	2	4	5	3
5	5	5	5	5	4	4	4	4	4	4	5	5	5	5	5	5	5	5	5	4	4	5	4	5	4	4	4	5	5	5	4	4	4	4	4	1	2	4	5	4	4	4	4	4	4	3	4	4	4
1	2	5	4	1	1	3	1	3	3	4	3	3	3	3	3	3	3	3	3	1	1	4	3	5	4	4	4	4	5	4	2	2	2	2	2	5	5	5	5	5	3	3	3	3	4	4	4	4	5
2	1	2	2	4	4	4	5	3	3	3	2	2	1	2	4	4	4	4	4	3	3	3	2	1	2	3	1	3	1	1	1	1	1	1	1	3	4	4	4	5	4	4	4	5	4	4	4	3	3
5	4	3	5	4	4	4	5	5	4	5	4	4	4	4	4	4	4	4	5	4	5	4	4	4	5	4	4	5	4	4	4	4	4	4	4	4	4	4	4	5	4	4	4	4	4	2	4	5	5
2	4	5	4	4	4	5	5	4	4	4	4	4	4	2	4	4	4	4	4	5	4	4	5	4	5	4	5	4	4	4	5	5	5	5	5	4	4	4	4	4	4	4	4	4	4	4	4	4	5
4	4	4	1	4	4	4	4	5	4	4	4	4	4	1	3	3	5	5	4	4	5	4	4	5	4	5	4	4	5	5	4	4	4	4	4	5	5	5	5	5	4	4	4	5	4	3	4	4	4
4	4	4	1	4	4	4	5	4	4	4	4	5	4	5	5	5	4	4	4	5	4	5	4	5	4	4	4	4	4	4	4	4	4	4	3	4	4	5	4	4	4	4	4	5	4	4	4	4	4
2	1	4	4	3	3	3	3	2	1	2	3	3	3	3	4	4	3	5	1	5	5	2	4	3	2	1	3	1	1	3	4	4	4	4	4	4	4	4	4	4	1	3	1	1	4	3	4	3	4
4	5	4	1	4	5	4	5	4	4	4	5	5	5	1	5	5	5	5	2	5	4	5	5	5	5	5	5	5	4	5	5	5	5	5	5	4	2	4	4	4	1	4	5	4	4	4	4	5	4
2	1	1	2	4	4	4	5	2	3	4	4	4	4	2	4	4	4	4	2	3	4	2	1	4	2	3	2	4	4	4	4	4	4	4	3	4	4	4	4	4	1	2	3	4	3	3	3	4	2
2	4	3	3	4	4	3	4	4	4	4	4	4	4	3	3	4	4	4	3	3	3	1	2	3	3	2	1	2	2	1	2	2	2	2	2	5	5	5	5	5	3	3	3	3	4	4	4	4	3
4	3	4	5	4	4	4	4	4	4	4	4	4	4	3	4	4	4	4	4	5	4	5	4	4	4	3	4	4	3	4	4	4	4	4	4	4	4	4	4	4	2	2	2	2	4	4	4	4	5
5	4	4	5	5	4	4	5	4	4	4	5	5	4	4	5	5	5	5	5	5	4	5	5	5	5	5	5	5	5	5	4	4	4	4	4	2	3	4	4	5	3	5	5	5	4	4	4	2	2
3	3	3	4	4	4	4	5	3	4	5	1	5	5	5	4	4	4	5	3	2	3	2	3	4	5	5	4	5	4	2	4	4	4	4	4	4	4	4	4	4	4	4	5	5	5	5	5	3	1
1	2	1	4	3	3	3	4	2	1	2	4	4	4	1	4	3	3	4	2	1	2	1	3	4	4	4	3	4	5	5	4	4	4	2	5	4	4	4	4	4	4	4	4	1	4	4	4	4	2
1	2	2	2	1	3	3	3	2	1	2	2	4	4	3	2	3	3	2	2	3	3	3	3	4	5	4	4	5	4	5	4	4	4	4	4	3	3	4	4	4	3	3	3	3	4	4	4	4	4
5	4	1	4	4	4	4	5	4	4	5	4	4	4	2	4	4	4	4	5	4	5	5	4	4	5	4	4	4	5	4	3	3	3	3	3	4	4	4	4	4	4	4	4	5	2	2	2	4	4
4	3	4	1	2	3	2	2	3	3	4	4	4	4	4	4	4	4	4	4	3	3	3	4	3	3	3	3	4	3	4	4	4	4	4	4	5	5	5	5	5	4	4	4	5	4	3	4	4	4
4	5	3	4	4	4	4	3	4	4	4	4	4	3	3	4	4	4	4	4	5	4	5	4	1	2	2	1	3	1	2	4	4	4	4	4	4	4	4	4	4	4	4	4	4	4	4	4	3	3
3	3	3	3	4	4	5	4	1	1	1	2	2	2	2	2	2	2	2	3	4	5	4	5	4	5	4	4	4	2	4	2	2	2	2	2	5	5	5	5	5	3	3	3	3	5	5	5	4	4
3	3	3	4	4	4	3	4	3	3	3	4	4	3	3	4	4	4	5	4	2	3	5	3	3	3	3	3	3	3	3	4	4	4	4	4	5	5	5	5	5	3	3	3	3	4	4	4	4	2
4	4	5	5	5	4	4	4	4	4	4	4	4	4	4	4	4	4	4	5	5	4	5	5	3	3	3	3	3	3	5	4	4	4	4	4	4	4	4	4	4	3	3	3	3	2	2	2	4	3
1	2	2	1	4	2	3	3	3	3	3	1	1	1	1	3	3	3	3	3	4	5	4	4	3	2	2	3	3	1	5	5	5	2	5	5	5	5	5	5	5	2	2	2	2	1	5	1	4	4
2	1	2	4	4	4	4	1	4	4	4	4	4	4	4	4	4	4	4	3	4	5	4	4	2	3	3	2	3	5	2	4	4	4	4	4	4	4	4	5	4	1	5	5	5	4	4	4	3	4
5	5	5	5	4	5	4	5	4	4	5	1	2	4	5	4	4	4	5	5	4	4	5	4	5	4	5	5	4	5	5	5	5	5	5	5	2	3	3	5	5	4	4	4	4	2	1	2	4	4
4	4	3	3	4	4	4	4	4	4	4	3	3	1	1	4	4	4	4	4	5	5	4	4	3	3	3	3	3	1	3	5	5	5	5	5	4	4	4	4	5	5	5	5	2	4	4	4	4	4
1	2	1	1	1	1	1	1	1	1	1	1	1	1	1	2	2	2	2	2	2	1	1	2	3	1	3	1	3	5	4	5	5	5	5	5	5	5	5	5	5	4	4	4	5	4	3	4	4	4
5	3	4	5	3	3	3	4	4	4	4	1	5	5	5	4	4	4	4	4	5	4	5	4	3	3	3	3	3	3	4	4	4	4	4	4	4	4	4	4	4	1	2	2	2	5	5	5	4	4
2	1	2	2	3	3	3	4	1	2	1	3	4	4	4	4	4	4	4	3	4	5	3	5	3	1	3	3	3	3	3	3	3	2	3	3	4	4	4	4	4	4	4	4	4	4	4	4	3	4
3	4	5	4	4	4	4	5	4	4	4	4	4	4	4	4	4	4	4	4	5	4	5	4	1	3	3	3	1	2	5	4	4	4	4	4	5	5	5	5	5	4	4	4	4	4	4	4	4	4
4	5	4	3	4	4	5	5	4	5	4	1	4	4	4	5	5	4	4	5	5	4	5	5	2	3	3	3	3	1	4	4	4	4	4	4	5	5	5	5	5	4	4	4	4	4	4	3	4	3
5	5	5	5	5	5	5	5	5	4	4	4	4	3	3	4	5	5	4	5	4	5	4	5	4	5	4	4	5	4	3	5	5	1	5	5	4	4	4	4	5	3	3	3	3	2	1	2	3	4
5	4	4	4	4	4	5	4	4	4	4	4	4	3	4	4	4	4	4	5	4	4	5	4	1	2	3	1	3	1	4	4	4	4	3	3	4	4	4	4	4	4	4	4	4	3	3	4	4	4
3	4	5	4	4	4	4	4	5	4	4	1	3	4	5	4	4	4	4	4	3	3	2	3	3	1	1	3	3	4	3	4	4	4	4	4	4	4	4	4	5	5	5	5	5	4	4	4	4	4
4	4	4	5	4	4	5	5	4	4	4	4	4	4	4	4	4	4	4	5	5	4	5	5	3	3	3	3	4	1	3	2	2	2	2	2	5	3	5	4	4	4	4	4	4	4	3	4	4	4
5	5	5	5	5	5	4	4	5	4	4	4	4	4	4	5	5	5	5	4	5	4	5	4	3	2	2	1	2	4	5	4	4	4	4	4	1	2	4	4	4	4	4	4	4	2	1	2	4	4
3	4	4	5	4	4	5	5	4	3	3	4	4	4	4	4	4	4	4	4	4	3	5	3	3	3	3	3	3	3	3	4	4	4	4	4	4	4	4	4	5	3	3	3	3	4	4	4	5	5
2	1	1	1	3	4	4	2	3	3	3	2	2	1	1	4	4	4	4	3	2	1	1	2	3	3	3	3	3	3	3	4	4	4	4	4	5	5	5	5	5	2	4	4	5	4	3	4	4	4
1	5	4	4	4	4	4	5	4	4	4	4	4	4	1	4	4	4	4	1	2	4	5	4	4	5	4	4	5	3	2	3	3	3	3	3	4	4	4	4	4	4	4	4	4	3	4	4	4	3
4	4	3	5	4	5	4	4	4	4	4	4	4	4	4	4	4	4	4	5	4	4	4	4	3	3	3	3	3	3	3	4	4	4	4	4	5	5	5	5	5	1	1	1	1	4	4	4	4	4
4	4	3	4	4	4	5	5	4	4	5	4	4	4	4	4	4	4	4	4	3	5	3	3	2	3	1	1	3	3	2	4	4	4	4	4	4	4	4	4	4	4	4	4	4	3	4	4	4	4
1	5	4	5	3	3	3	4	4	4	4	1	4	4	4	4	4	4	4	5	4	4	5	4	4	5	4	4	5	5	3	4	4	4	4	4	4	2	5	5	5	4	4	4	4	4	4	5	4	4
1	2	2	3	3	3	3	4	3	3	3	3	4	4	4	3	4	3	5	4	4	5	4	4	4	4	4	4	3	5	3	4	4	4	4	4	4	4	4	5	4	4	4	4	5	4	3	4	4	4
3	3	1	1	1	1	1	1	1	1	1	2	2	2	2	2	1	1	1	2	4	3	4	3	3	3	3	3	3	4	4	5	5	5	5	5	5	5	5	5	5	5	5	5	5	4	4	4	3	3
1	1	2	3	3	5	3	3	3	3	4	3	3	3	3	4	4	4	4	4	4	4	5	4	1	3	1	2	3	3	3	5	5	5	5	5	4	4	4	4	4	4	4	4	4	4	4	4	4	4
4	5	5	5	4	4	5	4	4	4	4	4	4	4	4	4	4	4	4	3	3	2	2	3	3	2	3	4	4	1	4	4	2	2	4	5	5	5	5	5	5	4	4	4	4	4	3	4	4	2
5	1	4	5	4	4	4	4	4	4	4	1	5	5	5	4	4	4	4	4	5	4	4	4	2	3	3	3	3	4	4	4	4	4	4	4	4	4	4	4	4	4	4	4	4	4	4	4	3	4
3	2	1	2	4	4	3	4	2	2	2	1	1	1	1	3	4	4	4	4	3	3	5	4	3	3	3	3	3	4	3	4	4	4	4	4	4	4	4	4	4	4	4	4	4	4	4	4	4	4
2	2	1	4	3	3	3	4	3	3	3	3	4	4	4	4	4	4	5	3	5	3	3	3	3	1	3	2	4	5	1	4	4	4	4	4	3	4	4	4	4	4	4	4	4	4	4	4	4	4
4	5	5	5	4	4	3	4	4	4	5	5	5	5	5	4	4	4	4	5	4	4	4	5	5	5	5	4	5	5	5	5	5	5	5	5	5	5	5	5	5	4	4	4	4	1	3	4	5	5
2	1	2	2	1	1	1	1	2	3	4	3	4	4	4	2	2	2	2	3	4	5	4	5	3	1	3	2	4	5	4	4	4	4	4	4	4	4	4	5	4	4	4	4	4	4	4	4	4	5
3	2	2	4	4	5	4	5	5	4	4	4	4	2	2	4	4	4	4	3	4	3	3	3	3	3	3	3	3	3	3	4	4	4	4	4	4	4	4	5	4	4	4	4	5	4	4	4	4	4
5	4	5	5	4	4	3	4	4	4	4	4	4	4	4	1	4	4	5	5	4	4	4	4	3	2	2	1	1	4	4	4	4	2	4	4	5	5	5	5	5	5	5	5	5	2	2	2	4	4
2	2	2	2	3	3	3	1	2	2	2	1	1	1	1	2	2	2	2	2	3	2	1	2	5	4	4	4	5	5	2	3	3	3	2	5	3	4	4	4	5	4	4	4	4	4	4	4	4	4
3	3	3	5	2	4	5	4	2	2	2	4	4	4	4	4	4	4	4	4	5	4	4	5	4	3	4	4	4	4	4	4	4	3	4	5	5	5	3	5	4	4	4	4	5	4	4	4	4	4
3	4	5	5	4	4	4	5	4	4	4	4	4	4	4	4	4	4	4	3	4	3	3	3	2	3	3	2	4	2	3	4	4	4	4	4	4	4	4	4	4	3	4	4	4	5	3	5	2	4
4	5	4	5	4	5	5	4	4	4	4	4	4	4	4	4	4	4	4	4	4	5	4	4	1	3	3	2	3	4	1	3	3	3	3	3	5	5	5	5	5	4	4	4	5	5	5	5	4	4
3	3	3	4	4	4	4	4	3	3	3	5	5	5	5	1	2	1	3	4	4	5	4	4	3	1	3	3	3	3	3	3	3	3	2	2	4	4	4	4	4	2	2	2	2	4	4	4	4	4
4	5	4	5	4	4	5	5	4	4	4	5	5	5	5	4	4	4	4	5	4	5	4	4	3	3	3	2	2	4	1	4	4	4	4	4	5	5	5	5	5	4	4	4	4	5	5	1	4	2
4	5	5	4	4	4	4	5	4	4	4	4	4	4	4	4	4	4	4	4	4	4	3	5	5	4	4	4	5	2	4	4	4	4	4	4	4	5	4	5	4	4	4	4	4	4	4	4	5	5
3	4	5	5	4	4	5	4	3	4	4	4	4	4	4	5	4	4	4	4	5	4	4	4	3	2	3	2	3	3	2	4	4	4	4	5	4	4	4	4	4	2	1	3	3	3	1	2	4	3
4	4	3	4	5	4	4	4	4	4	5	4	4	4	4	4	4	4	4	5	5	5	4	4	2	3	3	2	2	2	2	4	4	4	4	4	4	4	4	5	4	4	4	4	4	4	4	4	4	4
4	5	5	5	4	4	5	5	4	4	4	4	4	4	4	4	4	4	4	4	3	3	2	1	2	1	3	1	1	3	3	4	4	4	4	5	5	5	5	5	5	3	4	4	4	4	4	5	4	4
5	4	4	4	4	4	4	4	4	4	4	4	4	4	4	4	4	4	4	5	4	4	4	4	2	3	3	2	1	3	2	4	4	4	4	4	4	4	4	4	4	1	2	1	2	4	3	5	2	1
3	4	5	4	4	5	4	4	4	4	4	4	4	4	4	4	5	4	4	4	3	2	3	3	2	3	2	2	3	3	3	4	4	2	4	4	5	4	5	4	4	4	4	4	4	5	4	5	4	4
4	4	3	4	4	4	5	4	4	4	4	4	4	4	4	4	5	4	4	4	5	5	4	4	2	3	3	2	3	1	2	4	4	4	4	4	4	5	5	4	4	5	4	5	4	5	4	5	4	4
5	4	4	5	5	4	4	5	4	5	4	1	4	4	4	4	4	4	4	5	4	4	4	5	4	5	4	3	4	2	4	4	4	4	4	4	4	1	5	5	5	4	4	4	4	4	4	4	4	4
4	5	3	5	4	5	5	4	4	5	4	4	4	3	3	1	5	5	5	4	4	5	5	5	4	4	4	4	3	4	3	4	4	4	4	4	3	3	4	4	4	4	4	4	4	3	1	2	4	4
5	5	5	5	5	4	4	4	5	4	4	4	4	4	4	5	5	4	4	5	5	4	5	5	5	5	4	5	4	5	5	4	4	4	1	5	2	2	1	4	4	2	2	2	3	1	2	4	4	4
4	5	4	5	1	4	5	4	4	4	4	4	4	1	1	4	4	4	4	4	4	5	4	4	4	5	4	5	4	5	4	4	4	4	5	5	4	4	4	4	4	5	5	5	5	4	4	4	4	4
4	4	5	4	4	5	4	5	5	5	4	4	4	4	4	4	4	4	4	5	4	5	4	5	4	5	4	4	3	4	3	4	4	4	4	4	5	5	4	4	4	1	2	2	3	5	5	5	3	2
5	4	4	5	5	4	4	4	4	4	5	4	4	4	4	5	5	4	5	4	4	5	5	4	4	4	4	3	3	5	4	4	4	4	4	4	3	4	4	4	4	3	3	3	3	4	2	4	4	4
3	4	4	4	4	4	4	4	5	4	4	4	4	1	5	4	5	5	5	5	4	4	5	5	4	3	3	2	3	4	1	3	3	3	3	3	4	4	4	5	4	5	5	5	5	4	4	4	4	4
4	5	5	4	5	5	4	4	4	4	4	4	4	4	4	4	5	4	4	4	4	5	5	4	3	2	1	1	3	5	4	4	4	4	4	4	4	4	3	4	4	1	5	5	5	4	4	4	4	4
5	5	5	5	5	4	4	5	5	5	4	4	4	4	4	4	4	4	4	5	5	4	5	5	5	5	5	5	4	4	5	4	4	4	4	4	4	4	4	5	4	3	3	3	3	1	3	4	3	5
5	4	4	5	4	4	5	5	4	4	4	4	4	4	4	4	4	4	4	4	4	5	4	4	4	4	4	3	4	5	4	4	4	4	4	4	5	5	5	5	5	1	4	4	4	5	5	5	4	4
5	4	4	5	4	4	4	5	4	4	4	4	4	4	4	4	4	4	4	5	4	4	5	4	5	4	4	3	3	4	3	4	4	4	4	4	5	2	5	5	5	4	4	4	4	4	4	4	4	4
4	5	5	4	4	4	5	4	4	4	4	4	4	4	5	4	4	4	4	4	5	4	4	5	4	3	3	3	4	4	4	4	4	4	4	4	4	4	4	4	4	1	2	3	5	4	4	4	4	4
5	4	4	5	4	5	4	5	4	4	4	4	4	4	4	4	4	4	4	4	4	5	4	5	4	3	4	4	4	5	5	4	4	4	4	4	4	4	4	4	4	4	4	4	4	4	2	4	4	4
5	5	5	4	5	4	4	5	5	5	5	4	5	4	4	4	4	5	4	5	5	4	5	4	5	4	4	5	5	5	5	4	4	4	4	4	5	5	5	5	5	3	3	3	4	2	4	4	4	4
4	5	4	5	4	4	4	4	4	4	4	4	4	4	4	5	5	5	5	4	3	3	4	5	4	4	2	3	2	5	3	4	4	4	4	4	4	4	4	4	5	4	4	4	4	3	4	4	4	4
5	4	5	5	4	4	4	4	5	4	4	4	4	4	4	4	4	4	4	5	4	5	4	4	3	3	4	3	3	4	4	4	4	4	4	4	5	5	5	5	5	5	5	5	5	5	5	5	3	5
5	5	4	5	4	4	5	4	4	5	4	4	4	4	4	4	4	4	4	4	4	5	3	3	3	1	2	3	4	3	3	4	4	4	4	4	4	4	4	4	4	5	5	5	4	4	4	4	4	4
4	4	4	5	4	4	4	5	5	5	5	4	4	4	4	5	4	5	5	4	4	5	4	4	5	4	5	4	4	5	4	4	4	4	4	4	4	4	4	4	5	4	4	4	4	4	3	4	4	4
3	4	5	4	4	4	4	5	5	3	4	4	4	4	4	4	5	4	4	5	4	5	5	5	4	5	5	4	4	4	4	4	4	4	4	4	5	5	5	5	5	5	5	5	5	3	1	3	4	4
4	5	4	5	4	4	4	4	3	4	4	4	4	3	3	4	5	4	4	3	4	3	5	3	3	2	4	2	1	3	2	2	1	2	1	1	3	4	4	5	4	4	4	4	4	4	4	4	3	4
5	4	4	5	5	5	5	4	5	4	4	5	5	5	5	4	4	5	5	4	3	4	3	5	4	4	5	3	3	2	3	4	4	4	4	4	4	4	4	4	4	3	1	3	4	4	4	4	4	4
5	5	5	5	4	4	4	5	5	5	4	5	5	5	5	5	4	5	4	5	5	4	5	4	5	4	4	4	5	4	5	4	4	4	4	4	4	4	5	5	4	4	4	4	5	2	1	2	4	4
4	4	4	5	4	4	5	4	4	4	4	4	4	4	4	4	4	4	5	4	4	5	4	5	2	3	1	3	4	1	3	5	5	2	5	5	3	4	5	4	5	1	5	4	5	4	4	4	4	4
5	5	5	5	5	4	4	4	4	4	4	4	5	4	4	4	4	4	4	5	4	4	5	4	3	2	3	2	4	4	3	3	3	3	3	3	4	4	4	5	5	4	4	5	5	4	3	4	4	4
4	4	4	3	4	4	4	4	4	4	4	4	4	4	4	1	1	2	3	4	3	3	4	3	4	4	4	3	4	3	3	4	4	4	4	4	4	4	4	4	5	4	4	5	5	4	4	4	3	4
5	5	4	4	5	4	4	4	4	4	4	5	5	5	5	4	4	4	4	4	4	5	4	4	3	3	3	4	4	4	3	4	4	4	4	4	5	5	5	5	5	3	1	3	3	4	4	4	4	4
5	4	5	5	4	5	4	4	4	4	4	4	4	4	4	5	5	3	3	5	4	4	4	5	3	2	3	2	4	1	3	4	4	4	4	4	4	4	4	4	4	4	4	4	4	4	4	4	2	1
5	5	5	5	4	5	5	5	4	4	4	5	5	5	5	5	5	4	4	5	5	4	5	4	5	5	5	5	5	5	5	4	4	4	4	4	5	1	5	5	5	4	4	4	4	3	2	3	4	4
5	5	5	4	5	4	4	4	4	4	4	4	4	5	4	4	4	4	4	5	5	5	5	4	3	3	3	4	4	4	3	4	4	4	4	4	4	4	4	4	4	4	4	4	4	4	4	4	4	4
5	4	4	4	4	4	4	4	4	4	4	4	4	4	4	5	5	4	4	4	5	5	4	5	3	2	3	2	4	1	3	4	4	4	4	4	5	5	5	5	5	2	1	3	3	4	4	4	4	4
5	5	5	5	5	5	5	5	4	4	4	5	5	5	5	5	5	4	4	5	5	4	5	4	5	5	5	5	5	5	5	4	4	4	4	4	5	1	5	5	5	4	4	4	4	2	3	4	4	4
4	5	3	4	5	4	4	4	4	4	4	4	4	4	4	4	5	5	4	4	3	3	1	2	4	3	2	3	4	4	3	4	4	4	4	4	4	4	4	4	4	4	4	4	4	4	4	4	5	4
5	4	4	5	4	4	4	4	4	4	4	4	4	4	4	4	4	4	4	5	5	4	5	4	2	3	3	2	4	1	2	4	4	4	4	4	4	4	4	4	4	4	5	4	5	5	5	5	4	4
5	5	3	3	4	4	4	4	5	4	4	4	4	3	3	5	4	4	4	3	4	2	3	3	4	5	4	4	5	4	1	4	4	4	4	4	4	4	4	4	4	4	5	4	4	5	5	5	1	1
4	5	5	5	5	5	5	5	5	5	5	4	5	4	5	5	5	5	4	5	4	5	4	5	5	5	5	5	5	5	5	4	4	4	4	5	4	4	4	4	4	4	4	4	4	3	1	1	4	4
3	5	4	4	4	4	4	4	3	3	4	4	4	4	4	4	4	4	4	4	5	4	5	4	2	1	3	1	4	2	2	4	4	4	4	4	5	5	5	5	4	1	5	5	5	4	4	4	4	4
5	5	4	5	4	4	4	4	4	4	4	4	4	4	4	4	4	3	4	5	4	5	4	4	1	3	3	2	3	1	3	4	4	4	4	4	5	4	5	4	5	3	2	2	2	4	4	4	3	4
2	3	1	1	2	2	2	3	3	3	3	3	3	3	3	2	3	3	4	2	3	1	1	2	3	1	3	3	3	4	4	3	3	3	3	3	4	5	5	4	4	5	5	5	5	5	5	5	4	4
4	4	4	4	4	4	2	3	4	4	4	4	4	4	4	4	4	4	4	4	5	4	5	5	4	5	5	4	4	2	1	4	4	4	4	4	4	4	4	4	5	4	5	4	5	4	4	4	3	1
4	4	3	4	5	5	3	2	4	4	5	4	4	4	4	4	4	4	4	5	4	4	5	4	2	3	3	3	3	4	3	4	4	4	4	4	4	4	5	4	4	3	2	2	2	4	4	4	4	4
4	3	4	4	4	4	4	4	4	4	4	4	4	4	4	4	4	4	4	4	3	5	3	3	3	3	2	4	3	5	4	4	4	4	4	4	5	5	5	5	5	4	5	4	4	4	3	4	4	5
2	3	3	1	2	2	2	3	2	2	2	3	3	3	2	2	3	3	3	3	2	3	1	1	2	1	3	3	3	4	1	5	5	5	5	5	4	4	4	5	5	3	3	3	3	3	3	3	4	5
4	4	3	4	4	4	4	4	4	4	4	4	4	4	4	4	4	4	4	4	4	4	5	5	1	3	3	2	3	3	3	5	5	2	4	5	4	4	4	4	5	5	4	5	4	4	4	4	3	1
4	3	4	4	4	4	4	4	5	4	4	4	4	4	4	4	4	4	4	4	5	4	5	4	4	2	2	1	3	3	4	4	4	4	4	4	4	4	4	5	5	5	4	5	5	4	2	5	4	4
1	2	2	2	3	3	3	4	4	5	4	3	4	4	4	2	3	2	3	2	4	5	4	5	4	4	5	4	4	5	5	4	4	4	4	4	5	5	5	5	5	3	3	3	3	4	4	4	4	5
5	5	5	5	5	4	4	4	4	4	5	4	4	4	4	4	4	1	4	5	5	4	5	5	5	5	5	5	5	5	5	4	4	4	5	5	4	4	4	4	5	4	4	5	5	2	2	5	4	4
2	4	4	4	4	3	3	4	4	4	4	4	4	4	4	4	4	4	4	4	5	4	4	4	4	3	3	4	4	4	4	4	4	4	4	4	5	5	5	5	5	3	3	3	3	5	5	5	3	3
1	2	1	1	4	3	3	4	3	3	3	3	4	4	1	4	4	4	4	2	3	1	1	1	1	2	3	3	3	2	3	4	4	4	4	4	4	4	4	4	5	5	5	5	5	3	3	3	4	4
3	4	4	4	4	4	4	4	4	4	4	4	4	4	4	1	4	5	5	4	5	4	5	5	5	4	4	3	4	4	4	1	1	1	1	1	4	5	5	5	4	4	4	4	5	4	4	4	4	4
5	5	4	5	4	4	3	4	3	3	3	2	2	2	2	5	5	4	4	5	5	5	4	4	3	3	3	3	4	4	4	4	4	4	4	4	5	5	5	5	5	3	3	3	1	4	4	4	4	4
4	4	3	4	4	4	2	4	4	4	4	4	4	3	4	4	4	4	4	4	4	5	4	4	4	2	4	3	4	3	3	4	4	4	5	5	5	4	4	4	4	4	5	5	4	4	4	4	3	3
5	5	5	5	5	4	5	4	5	5	5	4	4	4	4	4	4	4	4	5	5	4	5	5	5	5	5	5	5	5	5	4	4	4	4	4	3	1	4	4	4	4	1	1	1	3	1	3	4	4
4	3	4	4	4	4	5	4	4	4	4	3	3	4	4	4	4	4	5	4	5	4	5	4	4	3	3	3	3	4	3	5	5	5	5	5	5	5	5	5	5	4	4	4	4	4	4	4	4	4
4	4	4	3	4	4	4	5	5	4	4	4	4	3	3	4	4	4	4	5	4	5	4	4	3	3	3	3	3	4	4	4	4	4	4	4	4	4	4	4	4	4	4	4	4	4	4	4	4	4
3	4	5	4	4	4	4	4	3	4	4	4	4	4	4	4	4	4	4	2	4	5	4	4	3	3	3	3	3	3	3	4	4	4	4	4	4	4	4	5	5	3	1	1	1	3	4	4	4	4
4	4	3	4	4	5	5	4	4	4	4	4	4	3	4	4	4	4	4	4	3	4	5	5	4	5	4	5	4	5	4	4	4	4	4	4	4	4	4	5	5	5	4	5	4	4	4	4	4	5
5	5	5	5	4	4	4	4	5	5	5	4	4	4	5	4	4	4	4	5	5	4	5	5	4	5	5	5	5	5	5	4	4	4	4	4	4	4	4	5	4	3	1	1	1	4	2	4	4	4
5	4	4	5	3	4	3	4	4	4	4	4	4	3	3	4	4	4	5	4	5	4	3	4	3	3	3	3	3	4	4	4	4	4	4	4	4	4	5	4	5	4	4	4	4	4	4	4	4	4
1	2	4	4	4	4	4	4	3	4	4	5	5	5	5	4	4	4	4	3	3	2	3	3	3	3	1	3	4	3	2	4	4	4	4	4	4	4	4	5	4	4	5	4	5	3	1	3	4	4
4	4	5	5	4	4	4	4	4	4	4	4	5	4	4	4	4	4	4	4	4	5	4	4	4	4	4	3	4	4	4	4	4	4	4	4	4	4	4	4	5	4	5	5	4	4	4	4	4	4
4	5	1	4	4	4	4	4	4	4	4	4	4	4	4	4	4	5	4	4	5	4	5	4	4	4	3	4	4	4	4	4	4	4	4	4	5	5	5	5	5	4	4	4	4	4	3	4	4	4
5	5	4	5	5	4	5	5	5	4	4	4	4	4	4	4	4	4	4	5	4	4	5	4	2	3	3	4	1	3	4	4	4	4	4	4	4	4	4	4	5	4	4	5	5	5	5	5	4	4
4	4	3	4	4	5	4	4	4	4	4	4	4	3	3	4	4	3	4	4	4	5	4	4	4	5	4	5	4	5	4	4	4	4	4	5	4	4	4	4	5	4	4	4	4	4	4	4	5	4
5	5	5	5	4	5	4	4	5	5	5	4	4	4	4	5	5	1	5	5	5	4	5	4	5	4	4	5	4	5	5	3	3	4	4	4	3	1	4	4	4	4	4	4	5	4	2	4	4	4
5	5	5	5	5	5	4	4	4	5	4	4	4	5	5	5	4	5	4	5	5	4	5	4	4	4	5	4	5	4	5	4	4	4	4	4	3	1	4	5	4	4	4	4	4	4	4	4	5	4
5	4	5	5	4	5	4	4	4	4	4	4	4	4	4	4	4	4	4	4	4	5	4	4	2	3	3	3	1	4	3	4	4	4	5	5	4	4	4	4	5	4	4	4	4	4	3	4	4	5
3	4	4	4	4	4	4	5	4	4	4	4	4	4	4	4	4	4	4	2	4	4	5	4	3	2	3	3	3	3	3	5	5	1	5	5	5	5	5	5	5	5	5	5	5	5	5	5	5	4
5	4	4	5	4	4	3	4	4	4	4	4	4	4	4	4	4	4	4	5	5	5	4	4	3	1	3	3	3	4	4	4	4	4	4	4	5	5	5	5	5	4	4	4	4	3	3	5	5	4
[truncated: 14 more columns]
